# Supplementary material for: Cervical Squamous Cell Carcinoma Diagnosis by FTIR Microspectroscopy
Source: Molecules. 2024 Feb 20;29(5):922. doi: 10.3390/molecules29050922 (PMC10934502; doi:10.3390/molecules29050922)
Supplement: Supplementary file 1 [file molecules-29-00922-s001.zip]

Archive with 1 entries (1 files):
- molecules-2855842-supplementary.pdf
